# Supplementary material for: Promiscuous targeting of bromodomains by bromosporine identifies BET proteins as master regulators of primary transcription response in leukemia
Source: Sci Adv. 2016 Oct 12;2(10):e1600760. doi: 10.1126/sciadv.1600760 (PMC5061470; doi:10.1126/sciadv.1600760)
Supplement: http://advances.sciencemag.org/cgi/content/full/2/10/e1600760/DC1 [file 1600760_Tables_S1_and_S2.zip]

Archive with 2 entries (2 files):
- 1600760_Table S1 (DSF SAR rev 2).xlsx
- 1600760_Table S2 (MetaCORE rev 1).xlsx
