# Supplementary material for: Promiscuous targeting of bromodomains by bromosporine identifies BET proteins as master regulators of primary transcription response in leukemia
Source: Sci Adv. 2016 Oct 12;2(10):e1600760. doi: 10.1126/sciadv.1600760 (PMC5061470; doi:10.1126/sciadv.1600760)
Supplement: http://advances.sciencemag.org/cgi/content/full/2/10/e1600760/DC1 [file 1600760_Tables_S1_and_S2.zip › 1600760_Table S1 (DSF SAR rev 2).xlsx]

## Sheet: BCT Series SAR by DSF
	Family	I							II							III							IV										V													VII
	Protein	CECR2A			PCAFA				BRD4A(1)			BRD4A(2)				CREBBPA			PHIPA(2)				BRD9A			BRPF3A			ATAD2A				TIF1A			SP140A			BAZ2AA			BAZ2BA				TAF1A(1)			TAF1LA(2)
	compound	ΔTm		SDV	ΔTm		SDV		ΔTm		SDV	ΔTm		SDV		ΔTm		SDV	ΔTm		SDV		ΔTm		SDV	ΔTm		SDV	ΔTm		SDV		ΔTm		SDV	ΔTm		SDV	ΔTm		SDV	ΔTm		SDV		ΔTm		SDV	ΔTm
	DC01	1.05667	±	0.397157	-0.153333	±	0.22723		2.24667	±	0.200333	1.69667	±	0.300222		0.02	±	0.278747	-0.463333	±	0.496622		0.696667	±	0.262742	0.416667	±	0.470567	-0.27	±	0.174356		0.03	±	0.138564	-0.373333	±	0.438444	-0.0966667	±	0.161967	-0.04	±	0.160935		0.166667	±	0.403774	0.496667
	DC02	4.54333	±	0.312143	0.61	±	0.386264		3.89	±	0.30348	0.98	±	0.242487		-0.196667	±	0.1861	0.0633333	±	0.211266		2.04667	±	0.251064	0.116667	±	0.223681	-0.123333	±	0.164418		0.176667	±	0.100167	-0.0833333	±	0.250067	0.0466667	±	0.0305505	0.0866667	±	0.115902		-0.166667	±	0.265769	2.01667
	DC03	1.63667	±	0.862342	0.16	±	0.392301		2.14667	±	0.251462	2.87333	±	0.652406		0.34	±	0.072111	0.11	±	0.678012		0.976667	±	0.205994	0.416667	±	0.897905	-0.303333	±	0.281484		0.203333	±	0.064291	-0.28	±	0.363731	-0.11	±	0.16	-0.0266667	±	0.28746		0.39	±	0.589661	1.20333
	DC04	0.186667	±	0.247857	-0.283333	±	0.251462		1.21	±	0.0608276	0.263333	±	0.161658		0.636667	±	0.323161	0.556667	±	0.295353		0.266667	±	0.575181	0.386667	±	0.285365	0.11	±	0.121244		0.0366667	±	0.0873689	0.0566667	±	0.12741	0.223333	±	0.205264	0.01	±	0.121244		0.236667	±	0.161967	-0.33
	DC05	3.45333	±	0.376076	-0.286667	±	0.397157		3.65	±	0.112694	2.09667	±	0.161658		1.84333	±	0.427824	0.48	±	0.516817		4.08333	±	0.328075	0.263333	±	0.0723418	0.103333	±	0.168622		0.29	±	0.199249	-0.06	±	0.23516	0.0233333	±	0.0907377	-0.05	±	0.111355		0.413333	±	0.0802081	3.52
	DC06	5.46667	±	0.172143	0.07	±	0.222711		2.21	±	0.226053	1.07333	±	0.11547		0.0433333	±	0.210079	0.01	±	0.06245		2.66667	±	0.215484	0.54	±	0.59808	-0.176667	±	0.0896289		0.1	±	0.06245	0.0533333	±	0.132791	-0.37	±	0.190788	-0.09	±	0.072111		0.0833333	±	0.297377	1.95667
	DC07	3.7	±	0.695414	-0.36	±	0.461844		2.23	±	0.212838	1.40667	±	0.196299		-0.0733333	±	0.195533	0.44	±	0.233024		4.05333	±	0.419325	0.126667	±	0.155671	-0.813333	±	0.162583		0.126667	±	0.0550757	-0.386667	±	0.355012	-0.35	±	0.23	-0.29	±	0.0984886		-0.03	±	0.173494	2.22
	DC08	2.36667	±	0.436616	-0.05	±	0.350856		0.106667	±	0.215019	0.14	±	0.0866025		-0.38	±	0.269072	0.32	±	0.341174		0.703333	±	0.595511	0.37	±	0.255147	-0.38	±	0.305123		0.07	±	0.14	-0.0233333	±	0.152753	-0.42	±	0.182483	-0.246667	±	0.0862168		-0.0766667	±	0.365011	1.06
	DC09	0.72	±	0.190788	-0.78	±	0.28688		0.31	±	0.0916515	1.42667	±	0.282902		0.0266667	±	0.193477	-0.00666667	±	0.3188		-0.203333	±	0.660631	0.406667	±	0.809032	-0.34	±	0.294449		-0.233333	±	0.0550757	0.13	±	0.319531	-0.493333	±	0.0568624	-0.22	±	0.104403		-0.00333333	±	0.0321455	-0.663333
	DC10	-0.0133333	±	0.228546	-0.243333	±	0.225906		0.0833333	±	0.0702377	0.116667	±	0.011547		0.396667	±	0.311823	0.23	±	0.427902		0.723333	±	0.747418	0.153333	±	0.345881	-0.06	±	0.0916515		0.126667	±	0.232451	-0.0266667	±	0.321455	-0.23	±	0.445758	-0.583333	±	0.750755		-0.0466667	±	0.12741	0.0266667
	DC11	-3.36333	±	0.454899	-0.306667	±	0.398288		3.09	±	0.149332	-1.47333	±	0.44456		-1.94	±	0.155242	-1.85667	±	0.665307		0.946667	±	0.585349	1.18667	±	0.374344	1.29333	±	0.57657		-0.17	±	0.212838	-0.25	±	0.212132	-0.0733333	±	0.0251661	-0.113333	±	0.115902		0.69	±	0.0556776	0.0366667
	DC12	0.6	±	0.268514	-0.23	±	0.400375		0.453333	±	0.267644	0.17	±	0.242487		0.493333	±	0.080829	0.04	±	0.043589		-0.67	±	0.495681	0.58	±	0.422966	-0.183333	±	0.168622		0.03	±	0.226053	-0.303333	±	0.26839	-0.243333	±	0.11547	-0.186667	±	0.155027		0.0566667	±	0.420991	0.206667
	BSP	5.97	±	0.10583	-0.22	±	0.461194		6.24333	±	0.453689	4.04333	±	0.202073		2.46	±	0.558659	0.456667	±	0.466083		5.74333	±	0.335311	0.09	±	0.205183	0.0466667	±	0.197569		0.22	±	0.165227	0.0566667	±	0.347035	0.0566667	±	0.482321	0.00333333	±	0.202073		0.506667	±	0.0960902	3.92667
[truncated: 8 more columns]

## Sheet: Color Table
	Compound		CECR2	PPCAF		BRD4(1)	BRD4(2)		CREBBP	PHIP(2)		BRD9	BRPF3	ATAD2		TIF1α	SP140	BAZ2A	BAZ2B		TAF1(1)	TAF1L(2)		PB1(5)	SMARCA4				ΔTm		SMILES	Supplier	Supplier ID
	DC01		1.05667	-0.153333		2.24667	1.69667		0.02	-0.463333		0.696667	0.416667	-0.27		0.03	-0.373333	-0.0966667	-0.04		0.166667	0.496667		0.02	-0.226667		-1		< 0		Cc1nnc2c(cc(c3ccccc3)nn12)N	Changchun Discovery	J397-20
	DC02		4.54333	0.61		3.89	0.98		-0.196667	0.0633333		2.04667	0.116667	-0.123333		0.176667	-0.0833333	0.0466667	0.0866667		-0.166667	2.01667		-0.663333	-0.23		1		0 - 1		Cc1ccc(cc1[N+]([O-])=O)c1cc(c2nnc(C)n2n1)N	Changchun Discovery	j442-91
	DC03		1.63667	0.16		2.14667	2.87333		0.34	0.11		0.976667	0.416667	-0.303333		0.203333	-0.28	-0.11	-0.0266667		0.39	1.20333		0.216667	-0.0266667		4		3 - 5		CC(Nc1cc(c2ccccc2)nn2c(C)nnc12)=O	Changchun Discovery	J397-22
	DC04		0.186667	-0.283333		1.21	0.263333		0.636667	0.556667		0.266667	0.386667	0.11		0.0366667	0.0566667	0.223333	0.01		0.236667	-0.33		-0.01	0.216667		8		> 7		Cc1nnc2c(cc(c3ccccc3)nn12)NC(N(C)C)=O	Changchun Discovery	j466-06
	DC05		3.45333	-0.286667		3.65	2.09667		1.84333	0.48		4.08333	0.263333	0.103333		0.29	-0.06	0.0233333	-0.05		0.413333	3.52		0.15	0.356667						CCOC(Nc1cc(c2ccc(C)c(c2)N)nn2c(C)nnc12)=O	Changchun Discovery	j442-93
	DC06		5.46667	0.07		2.21	1.07333		0.0433333	0.01		2.66667	0.54	-0.176667		0.1	0.0533333	-0.37	-0.09		0.0833333	1.95667		0.00333333	0.283333						CCOC(Nc1cc(c2ccc(C)c(c2)[N+]([O-])=O)nn2c(C)nnc12)=O	Changchun Discovery	j442-86
	DC07		3.7	-0.36		2.23	1.40667		-0.0733333	0.44		4.05333	0.126667	-0.813333		0.126667	-0.386667	-0.35	-0.29		-0.03	2.22		-0.273333	-0.173333						Cc1nnc2c(cc(c3ccccc3)nn12)NC(=O)OC(C)(C)C	Changchun Discovery	J461-03
	DC08		2.36667	-0.05		0.106667	0.14		-0.38	0.32		0.703333	0.37	-0.38		0.07	-0.0233333	-0.42	-0.246667		-0.0766667	1.06		0.0133333	0.47						Cc1ccc(cc1[N+]([O-])=O)c1cc(c2nnc(C)n2n1)NC(=O)OC(C)(C)C	Changchun Discovery	j442-88
	DC09		0.72	-0.78		0.31	1.42667		0.0266667	-0.00666667		-0.203333	0.406667	-0.34		-0.233333	0.13	-0.493333	-0.22		-0.00333333	-0.663333		-0.136667	-0.116667						Cc1nnc2c(cc(c3ccccc3)nn12)NC(c1ccccc1)=O	Changchun Discovery	j466-05
	DC10		-0.0133333	-0.243333		0.0833333	0.116667		0.396667	0.23		0.723333	0.153333	-0.06		0.126667	-0.0266667	-0.23	-0.583333		-0.0466667	0.0266667		0.04	0.0233333						Cc1nnc2c(cc(c3ccccc3)nn12)NC(=O)OC1CCCCC1	Changchun Discovery	j466-03
	DC11		-3.36333	-0.306667		3.09	-1.47333		-1.94	-1.85667		0.946667	1.18667	1.29333		-0.17	-0.25	-0.0733333	-0.113333		0.69	0.0366667		-0.303333	-0.126667						Cc1nnc2c(cc(c3ccccc3)nn12)NC(=O)Oc1ccccc1	Changchun Discovery	J461-02
	DC12		0.6	-0.23		0.453333	0.17		0.493333	0.04		-0.67	0.58	-0.183333		0.03	-0.303333	-0.243333	-0.186667		0.0566667	0.206667		-0.0233333	-0.236667						Cc1ccc(cc1)S(Nc1cc(ccc1N1CCOCC1)c1ccc2nnc(C)n2n1)(=O)=O	Changchun Discovery	J442-10
	BSP		5.97	-0.22		6.24333	4.04333		2.46	0.456667		5.74333	0.09	0.0466667		0.22	0.0566667	0.0566667	0.00333333		0.506667	3.92667		0.0633333	0.163333						CCOC(Nc1cc(c2ccc(C)c(c2)NS(C)(=O)=O)nn2c(C)nnc12)=O	Changchun Discovery	j442-94
