# Supplementary material for: Promiscuous targeting of bromodomains by bromosporine identifies BET proteins as master regulators of primary transcription response in leukemia
Source: Sci Adv. 2016 Oct 12;2(10):e1600760. doi: 10.1126/sciadv.1600760 (PMC5061470; doi:10.1126/sciadv.1600760)
Supplement: http://advances.sciencemag.org/cgi/content/full/2/10/e1600760/DC1 [file 1600760_Tables_S1_and_S2.zip › 1600760_Table S2 (MetaCORE rev 1).xlsx]

## Sheet: MetaCORE Analysis
Enrichment by Pathway Maps						K562 (BSP vs DMSO)					K562 (JQ1 vs DMSO)					KASUMI-1 (BSP vs DMSO)					KASUMI-1 (JQ1 vs DMSO)					MV4;11 (BSP vs DMSO)					MV4;11 (JQ1 vs DMSO)					OCI-AML3 (BSP vs DMSO)					OCI-AML3 (JQ1 vs DMSO)
#	Maps	Total	min(pValue)	Min FDR		p-value	FDR	In Data	Network Objects from Active Data		p-value	FDR	In Data	Network Objects from Active Data		p-value	FDR	In Data	Network Objects from Active Data		p-value	FDR	In Data	Network Objects from Active Data		p-value	FDR	In Data	Network Objects from Active Data		p-value	FDR	In Data	Network Objects from Active Data		p-value	FDR	In Data	Network Objects from Active Data		p-value	FDR	In Data	Network Objects from Active Data
1	Immune response_TLR2 and TLR4 signaling pathways	57	5.80827e-11	4.9138e-08		0.00377144	0.0260236	12	I-kB, AP-1, Pellino 1, NF-kB1 (p105), MyD88, c-Jun, IRAK2, c-Jun/c-Fos, MSK1/2 (RPS6KA5/4), NF-kB, UEV1A, TAK1(MAP3K7)		2.58151e-05	0.000582583	17	I-kB, AP-1, Pellino 1, NF-kB1 (p105), MyD88, TRAF6, IRAK1, c-Jun, MEK1/2, TPL2(MAP3K8), c-Jun/c-Fos, MSK1/2 (RPS6KA5/4), JNK(MAPK8-10), NF-kB, UEV1A, TAK1(MAP3K7), MEK4(MAP2K4)		4.38616e-05	0.00135159	18	COX-2 (PTGS2), I-kB, AP-1, Pellino 1, NF-kB1 (p105), MyD88, IL-10, TLR4, IRAK1, c-Jun, IRAK2, MEK1/2, TPL2(MAP3K8), MSK1/2 (RPS6KA5/4), NF-kB, UEV1A, TAK1(MAP3K7), TLR2		8.82678e-05	0.00211086	19	NF-kB1 (p105), IL-10, c-Jun, IRAK2, MSK1/2 (RPS6KA5/4), I-kB, AP-1, Pellino 1, MyD88, TLR4, IRAK1, IKK-gamma, MEK1/2, TPL2(MAP3K8), NF-kB, UEV1A, p38 MAPK, TLR2, TNF-alpha		2.49793e-05	0.00087844	19	TLR1, c-Jun, MSK1/2 (RPS6KA5/4), CD36, IL-1 beta, I-kB, AP-1, Pellino 1, MyD88, IRAK1, IKK-gamma, MEK1/2, TPL2(MAP3K8), JNK(MAPK8-10), UEV1A, p38 MAPK, TAK1(MAP3K7), TLR2, TNF-alpha		1.7012e-06	9.02041e-05	22	TLR1, c-Jun, IRAK2, c-Jun/c-Fos, MSK1/2 (RPS6KA5/4), E2N(UBC13), CD36, IL-1 beta, I-kB, AP-1, Pellino 1, MyD88, IRAK1, IKK-gamma, MEK1/2, TPL2(MAP3K8), JNK(MAPK8-10), UEV1A, p38 MAPK, TAK1(MAP3K7), TLR2, TNF-alpha		1.15869e-08	9.53983e-06	24	NF-kB1 (p105), IL-10, MD-2, IRAK2, MSK1/2 (RPS6KA5/4), E2N(UBC13), CD36, COX-2 (PTGS2), I-kB, AP-1, Pellino 1, CD14, Pellino 2, MyD88, IRAK1, MEK1/2, TPL2(MAP3K8), JNK(MAPK8-10), NF-kB, UEV1A, p38 MAPK, TAK1(MAP3K7), TLR2, TNF-alpha		5.80827e-11	4.9138e-08	29	TLR1, NF-kB1 (p105), IL-10, TRAF6, c-Jun, MD-2, IRAK2, c-Jun/c-Fos, MSK1/2 (RPS6KA5/4), E2N(UBC13), CD36, COX-2 (PTGS2), IL-1 beta, I-kB, AP-1, Pellino 1, CD14, Pellino 2, MyD88, IRAK1, MEK1/2, TPL2(MAP3K8), JNK(MAPK8-10), NF-kB, UEV1A, p38 MAPK, TAK1(MAP3K7), TLR2, TNF-alpha
2	Development_EPO-induced MAPK pathway	45	1.50777e-09	1.29065e-06		0.000413215	0.00693189	12	Syk, Epo receptor, c-Fos, Lyn, PLC-gamma, c-Jun, PAK3, G-protein beta/gamma, SHIP, Btk, PI3K cat class IB (p110-gamma), IP3 receptor		1.75841e-05	0.000458834	15	Syk, MEK1(MAP2K1), Epo receptor, c-Fos, PKC-alpha, Lyn, PLC-gamma, c-Jun, PAK3, G-protein beta/gamma, JNK(MAPK8-10), Btk, Elk-1, PI3K cat class IB (p110-gamma), IP3 receptor		9.42905e-05	0.00210555	15	Syk, MEK1(MAP2K1), PKC-alpha, c-Jun, PAK3, CrkL, PAK1, SHIP, MGF, c-Kit, Btk, Elk-1, VAV-1, PI3K cat class IB (p110-gamma), IP3 receptor		0.000133146	0.00281615	16	MEK1(MAP2K1), c-Jun, PAK3, CrkL, PAK1, MGF, c-Kit, Btk, VAV-1, PI3K cat class IB (p110-gamma), IP3 receptor, Syk, PKC-alpha, PLC-gamma, SHIP, Elk-1		7.07293e-08	4.60586e-05	20	MEK1(MAP2K1), c-Cbl, Lyn, H-Ras, c-Jun, PAK3, CrkL, SOS, c-Kit, Btk, IP3 receptor, Syk, Epo receptor, SOS2, PKC-alpha, N-Ras, PLC-gamma, JNK(MAPK8-10), SHIP, Elk-1		1.50777e-09	1.29065e-06	23	MEK1(MAP2K1), GRB2, c-Fos, c-Cbl, Lyn, H-Ras, c-Jun, CrkL, SOS, c-Kit, Btk, VAV-1, IP3 receptor, Syk, Epo receptor, SOS2, PKC-alpha, N-Ras, PLC-gamma, G-protein beta/gamma, JNK(MAPK8-10), SHIP, Elk-1		4.13886e-05	0.00158569	16	MEK1(MAP2K1), c-Fos, Lyn, H-Ras, PAK3, CrkL, PAK1, c-Kit, Btk, Syk, Epo receptor, PKC-alpha, N-Ras, PLC-gamma, JNK(MAPK8-10), SHIP		4.47738e-06	0.000254995	19	MEK1(MAP2K1), c-Fos, Lyn, c-Jun, PAK3, CrkL, c-Kit, Btk, VAV-1, PI3K cat class IB (p110-gamma), Syk, Epo receptor, PKC-alpha, N-Ras, PLC-gamma, G-protein beta/gamma, JNK(MAPK8-10), SHIP, Elk-1
3	Development_Glucocorticoid receptor signaling	24	6.986e-09	3.86259e-06		1.8121e-05	0.000876202	10	SUMO-1, C/EBPbeta, STAT5, c-Jun/c-Fos, NF-kB, SMAD3, HSP90, HSP70, PAI1, NFKBIA		6.986e-09	3.86259e-06	14	SUMO-1, FKBP4, C/EBPbeta, STAT5, c-Jun/c-Fos, NCOA1 (SRC1), NF-kB, SMAD3, HSP90, p300, HSP70, PAI1, NFKBIA, p23 co-chaperone		0.0158534	0.0646114	7	FKBP4, Oct-1, STAT5, NF-kB, HSP70, NCOA2 (GRIP1/TIF2), NFKBIA		0.0100589	0.0471855	8	C/EBPbeta, p300, NCOA2 (GRIP1/TIF2), NFKBIA, Oct-1, STAT5, NF-kB, HSP70		0.0210065	0.067929	7	SUMO-1, FKBP4, p300, NCOA2 (GRIP1/TIF2), NFKBIA, SMAD3, HSP70		0.0335476	0.0842132	7	FKBP4, c-Jun/c-Fos, p300, NCOA2 (GRIP1/TIF2), SMAD3, HSP70, p23 co-chaperone		0.158019	0.315663	5	C/EBPbeta, NFKBIA, NF-kB, SMAD3, HSP70		0.0449885	0.123131	7	SUMO-1, C/EBPbeta, c-Jun/c-Fos, NFKBIA, NF-kB, SMAD3, HSP70
4	Apoptosis and survival_Role of PKR in stress-induced apoptosis	53	9.13501e-09	7.50898e-06		9.13501e-09	7.50898e-06	20	PACT, I-kB, TRAM, C/EBP zeta, JAK1, PKR, ATF-3, Caspase-3, PPP2R5A, PP2A regulatory, IFN-gamma receptor, eIF2S1, NF-kB, MSK2, p21, IRF1, TNF-R1, c-Myc, TAK1(MAP3K7), NFKBIA		6.84575e-08	1.33004e-05	20	PACT, I-kB, TRAM, C/EBP zeta, JAK1, PKR, ATF-3, TRAF6, eIF4E, PPP2R5A, PP2A regulatory, IFN-gamma receptor, NF-kB, MSK2, p21, IRF1, TNF-R1, c-Myc, TAK1(MAP3K7), NFKBIA		7.1373e-07	0.000172424	20	I-kB, TRAM, C/EBP zeta, TRAF3, JAK1, PKR, ATF-3, TARBP2, TLR4, PPP2R5A, ATF-4, PP2A regulatory, PP2A catalytic, NF-kB, MSK2, p21, Caspase-8, c-Myc, TAK1(MAP3K7), NFKBIA		1.65342e-06	0.000172989	21	TRAM, C/EBP zeta, TRAF3, JAK1, PKR, ATF-3, ATF-4, PP2A regulatory, IFN-gamma receptor, p21, IRF1, Caspase-8, NFKBIA, PACT, I-kB, TLR4, PPP2R5A, NF-kB, MSK2, c-Myc, TNF-alpha		0.000393581	0.00481423	16	TRAM, TRAF3, JAK1, ATF-3, PP2A regulatory, IFN-gamma receptor, PP2A catalytic, IFN-alpha/beta receptor, NFKBIA, 4E-BP1, I-kB, MSK2, TNF-R1, c-Myc, TAK1(MAP3K7), TNF-alpha		0.000363158	0.00374534	17	TRAM, C/EBP zeta, TRAF3, JAK1, ATF-3, PP2A regulatory, IFN-gamma receptor, PP2A catalytic, PACT, 4E-BP1, I-kB, eIF2S1, MSK2, TNF-R1, c-Myc, TAK1(MAP3K7), TNF-alpha		2.83908e-05	0.00152116	18	C/EBP zeta, TRAF3, JAK1, ATF-3, IFN-gamma receptor, p21, IRF1, NFKBIA, PACT, I-kB, FasR(CD95), eIF2S1, NF-kB, MSK2, TNF-R1, c-Myc, TAK1(MAP3K7), TNF-alpha		4.82261e-06	0.000254995	21	C/EBP zeta, TRAF3, JAK1, PKR, ATF-3, TRAF6, ATF-4, IFN-gamma receptor, p21, IRF1, NFKBIA, PACT, I-kB, FasR(CD95), eIF2S1, NF-kB, MSK2, TNF-R1, c-Myc, TAK1(MAP3K7), TNF-alpha
5	Immune response_Role of PKR in stress-induced antiviral cell response	57	9.2517e-09	3.86259e-06		2.16108e-07	4.44101e-05	19	PACT, I-kB, JAK1, MyD88, PKR, ATF-2, Caspase-3, c-Jun, IRF7, IFN-gamma receptor, NF-kB, MSK2, IRF1, TNF-R1, c-Myc, TAK1(MAP3K7), NFKBIA, ATF-2/c-Jun, BAFF(TNFSF13B)		9.2517e-09	3.86259e-06	22	PACT, I-kB, JAK1, MyD88, PKR, ATF-2, TRAF6, c-Jun, IRF7, JNK(MAPK8-10), IFN-gamma receptor, NF-kB, MSK2, IRF1, TNF-R1, c-Myc, TAK1(MAP3K7), NFKBIA, STAT1, ATF-2/c-Jun, MEK4(MAP2K4), BAFF(TNFSF13B)		2.71089e-06	0.000322209	20	I-kB, TRAF3, JAK1, MyD88, PKR, IL-10, ATF-2, TARBP2, TLR4, c-Jun, IRF7, NF-kB, MSK2, Caspase-8, c-Myc, TAK1(MAP3K7), NFKBIA, TLR2, ATF-2/c-Jun, BAFF(TNFSF13B)		1.58696e-06	0.000172989	22	TRAF3, JAK1, PKR, IL-10, c-Jun, IFN-gamma receptor, IRF1, Caspase-8, NFKBIA, ATF-2/c-Jun, PACT, I-kB, MyD88, ATF-2, TLR4, IRF7, NF-kB, MSK2, c-Myc, TLR2, BAFF(TNFSF13B), TNF-alpha		6.35952e-06	0.000487949	20	TRAF3, JAK1, c-Jun, IFN-gamma receptor, IFN-alpha/beta receptor, NFKBIA, ATF-2/c-Jun, IL-1 beta, I-kB, MyD88, ATF-2, IRF7, JNK(MAPK8-10), MSK2, TNF-R1, c-Myc, TAK1(MAP3K7), TLR2, BAFF(TNFSF13B), TNF-alpha		9.33211e-05	0.00137729	19	TRAF3, JAK1, c-Jun, IFN-gamma receptor, ATF-2/c-Jun, PACT, IL-1 beta, I-kB, MyD88, ATF-2, IRF7, JNK(MAPK8-10), MSK2, TNF-R1, c-Myc, TAK1(MAP3K7), TLR2, BAFF(TNFSF13B), TNF-alpha		5.85607e-06	0.000492496	20	TRAF3, JAK1, IL-10, IFN-gamma receptor, IRF1, NFKBIA, PACT, I-kB, MyD88, ATF-2, IRF7, JNK(MAPK8-10), NF-kB, MSK2, TNF-R1, c-Myc, TAK1(MAP3K7), TLR2, BAFF(TNFSF13B), TNF-alpha		5.68309e-08	1.20197e-05	25	TRAF3, JAK1, PKR, IL-10, TRAF6, c-Jun, IFN-gamma receptor, IRF1, NFKBIA, ATF-2/c-Jun, PACT, IL-1 beta, I-kB, MyD88, ATF-2, IRF7, JNK(MAPK8-10), NF-kB, MSK2, TNF-R1, c-Myc, TAK1(MAP3K7), TLR2, BAFF(TNFSF13B), TNF-alpha
6	Immune response_Oncostatin M signaling via MAPK in human cells	37	1.47408e-08	4.18529e-06		0.0419045	0.120274	7	gp130, AP-1, c-Fos, JAK1, C/EBPbeta, c-Jun, EGR1		0.000164104	0.0020151	12	MEK1(MAP2K1), gp130, AP-1, c-Fos, JAK1, C/EBPbeta, LDLR, c-Jun, EGR1, JNK(MAPK8-10), STAT1, MEK4(MAP2K4)		0.0221123	0.0769766	9	MEK1(MAP2K1), gp130, AP-1, JAK1, MEKK1(MAP3K1), LDLR, c-Jun, EGR1, TIMP1		0.00715939	0.03753	11	MEK1(MAP2K1), gp130, JAK1, C/EBPbeta, c-Jun, EGR1, TIMP1, AP-1, MEKK1(MAP3K1), LDLR, p38 MAPK		0.000262093	0.00381391	13	MEK1(MAP2K1), gp130, JAK1, CCL2, H-Ras, c-Jun, EGR1, SOS, AP-1, LDLR, Oncostatin M, JNK(MAPK8-10), p38 MAPK		0.000666564	0.00576342	13	MEK1(MAP2K1), GRB2, c-Fos, JAK1, CCL2, H-Ras, c-Jun, EGR1, SOS, AP-1, Oncostatin M, JNK(MAPK8-10), p38 MAPK		2.1246e-06	0.000234062	16	MEK1(MAP2K1), c-Fos, JAK1, CCL2, C/EBPbeta, H-Ras, EGR1, OSMR, TIMP1, AP-1, LDLR, LIFR, Oncostatin M, JNK(MAPK8-10), PPAR-gamma, p38 MAPK		1.47408e-08	4.18529e-06	20	MEK1(MAP2K1), gp130, OSM receptor, c-Fos, JAK1, CCL2, C/EBPbeta, c-Jun, EGR1, OSMR, TIMP1, AP-1, MEKK1(MAP3K1), LDLR, LIFR, Oncostatin M, JNK(MAPK8-10), PPAR-gamma, p38 MAPK, LIF receptor
7	Immune response_HSP60 and HSP70/ TLR signaling pathway	54	1.48415e-08	4.18529e-06		0.000704237	0.00964805	13	I-kB, CD80, AP-1, NF-kB1 (p105), MyD88, c-Jun, c-Jun/c-Fos, IRAK1/2, CD83, NF-kB, UEV1A, HSP70, TAK1(MAP3K7)		5.23664e-07	4.85843e-05	19	I-kB, CD80, AP-1, NF-kB1 (p105), ICAM1, MyD88, TRAF6, c-Jun, MEK1/2, TPL2(MAP3K8), c-Jun/c-Fos, IRAK1/2, CD83, JNK(MAPK8-10), NF-kB, UEV1A, HSP70, TAK1(MAP3K7), MEK4(MAP2K4)		0.000265187	0.00393992	16	I-kB, AP-1, NF-kB1 (p105), MyD88, IL-10, TLR4, c-Jun, MEK1/2, TPL2(MAP3K8), IRAK1/2, CD83, NF-kB, UEV1A, HSP70, TAK1(MAP3K7), TLR2		3.78023e-05	0.00126562	19	NF-kB1 (p105), IL-10, c-Jun, I-kB, AP-1, MyD88, TLR4, IKK-gamma, MHC class I, MEK1/2, TPL2(MAP3K8), IRAK1/2, CD83, NF-kB, UEV1A, HSP70, p38 MAPK, TLR2, TNF-alpha		4.06593e-05	0.0011819	18	c-Jun, IL-12 alpha, IL-1 beta, I-kB, AP-1, MyD88, IKK-gamma, MHC class I, MEK1/2, TPL2(MAP3K8), IRAK1/2, JNK(MAPK8-10), UEV1A, HSP70, p38 MAPK, TAK1(MAP3K7), TLR2, TNF-alpha		1.04577e-05	0.000319707	20	c-Jun, c-Jun/c-Fos, E2N(UBC13), IL-12 alpha, IL-1 beta, I-kB, AP-1, MyD88, IKK-gamma, MHC class I, MEK1/2, TPL2(MAP3K8), IRAK1/2, JNK(MAPK8-10), UEV1A, HSP70, p38 MAPK, TAK1(MAP3K7), TLR2, TNF-alpha		2.22651e-06	0.000234062	20	NF-kB1 (p105), IL-10, MD-2, E2N(UBC13), IL-12 alpha, I-kB, AP-1, CD14, MyD88, MEK1/2, TPL2(MAP3K8), IRAK1/2, JNK(MAPK8-10), NF-kB, UEV1A, HSP70, p38 MAPK, TAK1(MAP3K7), TLR2, TNF-alpha		1.48415e-08	4.18529e-06	25	NF-kB1 (p105), IL-10, TRAF6, c-Jun, MD-2, c-Jun/c-Fos, E2N(UBC13), IL-12 alpha, IL-1 beta, I-kB, AP-1, CD14, MyD88, MHC class I, MEK1/2, TPL2(MAP3K8), IRAK1/2, JNK(MAPK8-10), NF-kB, UEV1A, HSP70, p38 MAPK, TAK1(MAP3K7), TLR2, TNF-alpha
8	DNA damage_ATM/ATR regulation of G1/S checkpoint	32	2.26869e-08	9.53983e-06		9.58361e-06	0.000716157	12	I-kB, Chk1, NFBD1, Cyclin D, GADD45 beta, GADD45 alpha, NF-kB, p21, c-Myc, Claspin, ATRIP, RAD9		5.3134e-06	0.000211271	13	PCNA, I-kB, Chk1, NFBD1, Cyclin D, GADD45 beta, GADD45 alpha, NF-kB, p21, c-Myc, Claspin, ATRIP, RAD9		6.62143e-07	0.000172424	15	PCNA, I-kB, Chk1, NFBD1, CDK4, Cyclin E, ATM, Cyclin D, GADD45 beta, GADD45 alpha, NF-kB, p21, c-Myc, Claspin, Nibrin		6.81361e-07	0.00011406	16	NFBD1, Cyclin D, GADD45 beta, FANCL, p21, PCNA, I-kB, CDK4, FANCD2, ATM, GADD45 alpha, NF-kB, c-Myc, Claspin, USP1, Nibrin		4.59227e-05	0.00125028	13	NFBD1, Cyclin D, GADD45 beta, CDK2, I-kB, Chk1, CDK4, GADD45 alpha, Cyclin A, Bard1, c-Myc, Claspin, Nibrin		0.000124154	0.00166055	13	NFBD1, Cyclin D, GADD45 beta, CDK2, I-kB, Chk1, CDK4, GADD45 alpha, Cyclin A, Bard1, c-Myc, Claspin, Nibrin		2.26869e-08	9.53983e-06	17	NFBD1, Cyclin D, GADD45 beta, FANCL, p21, CDK2, I-kB, Chk1, CDK4, MDM2, GADD45 alpha, Cyclin A, NF-kB, Bard1, c-Myc, Claspin, Nibrin		2.53867e-07	3.57953e-05	17	NFBD1, Cyclin D, GADD45 beta, FANCL, p21, RAD9, PCNA, I-kB, Chk1, CDK4, MDM2, GADD45 alpha, Cyclin A, NF-kB, Bard1, c-Myc, Claspin
9	Cytoskeleton remodeling_TGF, WNT and cytoskeletal remodeling	111	5.35668e-08	2.29266e-05		0.000683263	0.00951936	21	Casein kinase II, alpha chains, MLCP (reg), PI3K cat class IA, GSK3 beta, Tcf(Lef), WNT, TCF7L2 (TCF4), c-Jun, Cyclin D1, SMAD3, SP1, p21, MNK1, c-Myc, Axin, PAI1, TAK1(MAP3K7), PLAU (UPA), ILK, Frizzled, Cofilin		9.21253e-06	0.000297156	27	Casein kinase II, alpha chains, MEK1(MAP2K1), RhoA, MLCP (reg), ROCK, PI3K cat class IA, ROCK2, Tcf(Lef), WNT, N-WASP, MRLC, TCF7L2 (TCF4), c-Jun, eIF4E, Cyclin D1, MSK1, SMAD3, SP1, p21, MNK1, c-Myc, Actin, Axin, PAI1, TAK1(MAP3K7), PLAU (UPA), Frizzled		1.5596e-05	0.000701967	29	Casein kinase II, alpha chains, MEK1(MAP2K1), NLK, MLCP (reg), Tuberin, MLK3(MAP3K11), PI3K cat class IA, GSK3 beta, RHEB2, PI3K reg class IA, Vinculin, Tcf(Lef), WNT, MRLC, c-Jun, Cyclin D1, Alpha-actinin, PAK1, Alpha-actinin 1, p21, MNK1, c-Myc, Dsh, Actin, TAK1(MAP3K7), VAV-1, PLAU (UPA), Frizzled, Cofilin		3.48906e-05	0.00121681	31	Casein kinase II, alpha chains, MEK1(MAP2K1), Tuberin, MLK3(MAP3K11), PI3K cat class IA, Tcf(Lef), TGF-beta receptor type II, TCF7L2 (TCF4), c-Jun, Alpha-actinin, PAK1, p21, MNK1, Dsh, Actin, VAV-1, PLAU (UPA), Talin, MLCP (reg), GSK3 beta, PI3K reg class IA, WNT, MRLC, Cyclin D1, MSK1, Alpha-actinin 1, MELC, c-Myc, p38 MAPK, Frizzled, Cofilin		5.99872e-07	8.57599e-05	33	Casein kinase II, alpha chains, MEK1(MAP2K1), PI3K cat class IA, Tcf(Lef), H-Ras, TCF7L2 (TCF4), c-Jun, Alpha-actinin, CRK, SOS, Caspase-9, SMAD2, Dsh, Actin, PLAU (UPA), Talin, NLK, MLCP (reg), 4E-BP1, GSK3 beta, Vinculin, WNT, MRLC, p15, MSK1, SMAD3, Alpha-actinin 1, SP1, MELC, c-Myc, p38 MAPK, TAK1(MAP3K7), Frizzled		5.35668e-08	2.29266e-05	37	Casein kinase II, alpha chains, MEK1(MAP2K1), Casein kinase II, beta chain (Phosvitin), MLK3(MAP3K11), PI3K cat class IA, GRB2, Tcf(Lef), H-Ras, TCF7L2 (TCF4), c-Jun, Alpha-actinin, CRK, SOS, SMAD2, Dsh, Actin, VAV-1, PLAU (UPA), ILK, Talin, NLK, MLCP (reg), 4E-BP1, Nucleolin, GSK3 beta, Vinculin, WNT, MRLC, LRP5, p15, MSK1, SMAD3, MELC, c-Myc, p38 MAPK, TAK1(MAP3K7), Frizzled		1.44546e-05	0.0009351	30	Casein kinase II, alpha chains, MEK1(MAP2K1), RhoA, MLK3(MAP3K11), PI3K cat class IA, Tcf(Lef), H-Ras, TCF7L2 (TCF4), Alpha-actinin, PAK1, p21, PLAU (UPA), NLK, MLCP (reg), GSK3 beta, WNT, N-WASP, MRLC, MDM2, p15, Cyclin D1, MSK1, SMAD3, Alpha-actinin 1, c-Myc, p38 MAPK, Axin, TAK1(MAP3K7), Frizzled, Cofilin		4.89167e-05	0.000985323	32	Casein kinase II, alpha chains, MEK1(MAP2K1), MLK3(MAP3K11), PI3K cat class IA, Tcf(Lef), TCF7L2 (TCF4), c-Jun, Alpha-actinin, p21, Actin, VAV-1, PLAU (UPA), ILK, Talin, NLK, MLCP (reg), GSK3 beta, Vinculin, WNT, N-WASP, MRLC, MDM2, p15, Cyclin D1, SMAD3, MELC, c-Myc, p38 MAPK, Axin, TAK1(MAP3K7), Frizzled, Cofilin
10	Mitogenic action of Estradiol / ESR1 (nuclear) in breast cancer	28	6.86932e-08	4.44101e-05		2.10567e-07	4.44101e-05	13	CARM1, c-Fos, NCOA3 (pCIP/SRC3), WIP1, SGOL2, CAD, c-Jun/c-Fos, Cyclin D1, SP1, p21, c-Myc, NFYA, ATF-2/c-Jun		8.3926e-07	5.83985e-05	13	CARM1, c-Fos, NCOA3 (pCIP/SRC3), WIP1, SGOL2, CAD, c-Jun/c-Fos, Cyclin D1, SP1, p21, c-Myc, NFYA, ATF-2/c-Jun		6.86932e-08	5.71527e-05	15	CARM1, CDK4, NCOA3 (pCIP/SRC3), WIP1, Cyclin E, SGOL2, Oct-1, CAD, p130, Cyclin D1, p21, c-Myc, NFYA, ATF-2/c-Jun, LRP16		2.15283e-05	0.000948379	13	NCOA3 (pCIP/SRC3), CAD, p21, ATF-2/c-Jun, LRP16, CARM1, CDK4, WIP1, SGOL2, Oct-1, p130, Cyclin D1, c-Myc		4.79175e-05	0.00126382	12	NCOA3 (pCIP/SRC3), CAD, CHD8, NFYA, ATF-2/c-Jun, CDK2, CARM1, CDK4, WIP1, SGOL2, SP1, c-Myc		0.000122428	0.00166055	12	c-Fos, NCOA3 (pCIP/SRC3), CAD, c-Jun/c-Fos, NFYA, ATF-2/c-Jun, CDK2, CARM1, CDK4, WIP1, p130, c-Myc		1.07078e-06	0.000221487	14	c-Fos, NCOA3 (pCIP/SRC3), CAD, p21, NFYA, Cyclin E2, CDK2, CARM1, CDK4, WIP1, SGOL2, p130, Cyclin D1, c-Myc		1.13604e-06	0.000106788	15	c-Fos, NCOA3 (pCIP/SRC3), CAD, c-Jun/c-Fos, p21, NFYA, ATF-2/c-Jun, Cyclin E2, CARM1, CDK4, WIP1, SGOL2, p130, Cyclin D1, c-Myc
Enrichment by Process Networks						K562 (BSP vs DMSO)					K562 (JQ1 vs DMSO)					KASUMI-1 (BSP vs DMSO)					KASUMI-1 (JQ1 vs DMSO)					MV4;11 (BSP vs DMSO)					MV4;11 (JQ1 vs DMSO)					OCI-AML3 (BSP vs DMSO)					OCI-AML3 (JQ1 vs DMSO)
#	Networks	Total	min(pValue)	Min FDR		p-value	FDR	In Data	Network Objects from Active Data		p-value	FDR	In Data	Network Objects from Active Data		p-value	FDR	In Data	Network Objects from Active Data		p-value	FDR	In Data	Network Objects from Active Data		p-value	FDR	In Data	Network Objects from Active Data		p-value	FDR	In Data	Network Objects from Active Data		p-value	FDR	In Data	Network Objects from Active Data		p-value	FDR	In Data	Network Objects from Active Data
1	Cell cycle_G1-S	163	5.68792e-09	9.0438e-07		9.86283e-05	0.00143459	40	Cullin 1, Cyclin D2, I-kB, Importin (karyopherin)-beta, Chk1, MTCP1(p13), NFBD1, CRM1, GAK, E2F4, CKS2, p19, GPS2, NFKBIE, Cyclin D, CDC34, GADD45 beta, Importin (karyopherin)-alpha, Prohibitin, ETS2, GADD45 alpha, CDC14a, Axin1, Cyclin D1, Karyopherin beta 1, Cyclin G1, p21, CDC26, Emi1, c-Myc, Claspin, PLK1, Karyopherin alpha 1, ATRIP, Axin, NFKBIA, RAD9, SERTAD1, FosB, CDK6		0.00186312	0.0105928	40	Cullin 1, Cyclin D2, PCNA, I-kB, ANAPC4, Chk1, NFBD1, Cyclin D3, GAK, E2F4, p57, GPS2, NFKBIE, Cyclin D, GADD45 beta, 14-3-3, NOL1, Importin (karyopherin)-alpha, Prohibitin, 14-3-3 gamma, GADD45 alpha, Axin1, Cyclin D1, Cyclin G1, CDC37, p21, CDC26, Emi1, c-Myc, Claspin, PLK1, Karyopherin alpha 1, ATRIP, Axin, NFKBIA, RAD9, SERTAD1, FosB, CDK7, CDK6		5.68792e-09	9.0438e-07	60	Cullin 1, Cyclin D2, PCNA, Karyopherin alpha 4, I-kB, Tuberin, Importin (karyopherin)-beta, Chk1, NFBD1, Cyclin D3, E2F4, GAK, ANAPC13, Karyopherin alpha 3, CDK4, BTG3, p57, CKS2, Cyclin E, p19, TOB2, UHRF1, NFKBIE, ATM, beta-TrCP, Cyclin D, CDC34, GADD45 beta, 14-3-3, Importin (karyopherin)-alpha, JAB1, Prohibitin, ETS2, p130, GADD45 alpha, Ceb1, Skp2/TrCP/FBXW, Cyclin D1, Cyclin G1, BAF47, CDC3…		1.24718e-07	6.61004e-06	63	Karyopherin alpha 4, Tuberin, Importin (karyopherin)-beta, NFBD1, CRM1, Cyclin D3, GAK, DP1, CKS2, GPS2, UHRF1, beta-TrCP, Cyclin D, GADD45 beta, MAD2b, Importin (karyopherin)-alpha, CDH1, JAB1, Prohibitin, ETS2, Karyopherin beta 1, Cyclin G1, HDAC3, p21, CDC26, BCAT1, SKP1, Karyopherin alpha 1, NFKBIA, CDK7, ANAPC7, CDK6, Cullin 1, Cyclin D2, PCNA, E2F4/DP1 complex, I-kB, E2F4, ANAPC13, CKS1, Ka…		0.00153949	0.0127575	47	Karyopherin alpha 4, Importin (karyopherin)-beta, NFBD1, CRM1, Cyclin D3, CKS2, GPS2, Cyclin D, GADD45 beta, Importin (karyopherin)-alpha, Prohibitin, ETS2, Karyopherin beta 1, CDC26, BCAT1, SKP1, CDK inhibitor 3, NFKBIA, CDK1 (p34), CDK7, CDK2, CDK6, Cullin 1, Cyclin D2, I-kB, Cyclin A1, Chk1, E2F4, ANAPC13, Karyopherin alpha 3, CDK4, p19, NFKBIE, CDC34, p15, GADD45 alpha, Ceb1, Cyclin A, CDC37,…		0.00285516	0.016269	49	Karyopherin alpha 4, Importin (karyopherin)-beta, NFBD1, CRM1, Cyclin D3, GAK, CKS2, GPS2, Cyclin D, GADD45 beta, MAD2b, Importin (karyopherin)-alpha, Prohibitin, ETS2, CDC26, BCAT1, CDK inhibitor 3, CDK1 (p34), CDK7, CDK2, CDK6, Cullin 1, Cyclin D2, I-kB, CDC23, Cyclin A1, Chk1, E2F4, ANAPC13, CKS1, Karyopherin alpha 3, CDK4, p19, NFKBIE, CDC34, p15, p130, GADD45 alpha, Ceb1, Cyclin A, CDC37, Em…		2.40623e-05	0.000641662	52	Importin (karyopherin)-beta, NFBD1, CKS2, FBXW7, GPS2, Cyclin D, SC1, GADD45 beta, 14-3-3, NOL1, MAD2b, Importin (karyopherin)-alpha, Prohibitin, ETS2, Axin1, p21, Karyopherin alpha 1, CDK inhibitor 3, NFKBIA, CDK1 (p34), Cyclin E2, CDK7, CDK2, CDK6, I-kB, Cyclin A1, Chk1, E2F4, ANAPC13, CDK4, BTG3, Cyclin A2, p19, NFKBIE, MDM2, p15, p130, GADD45 alpha, Cyclin A, Skp2/TrCP/FBXW, Cyclin D1, BAF47,…		1.03901e-05	0.000415604	59	Importin (karyopherin)-beta, NFBD1, CRM1, CKS2, GPS2, Cyclin D, SC1, GADD45 beta, 14-3-3, NOL1, MAD2b, Importin (karyopherin)-alpha, JAB1, Prohibitin, ETS2, Axin1, Karyopherin beta 1, HDAC3, p21, CDC26, BCAT1, Karyopherin alpha 1, CDK inhibitor 3, NFKBIA, RAD9, CDK1 (p34), Cyclin E2, CDK7, ANAPC7, CDK6, PCNA, I-kB, Cyclin A1, Chk1, E2F4, ANAPC13, CKS1, Karyopherin alpha 3, CDK4, BTG3, Cyclin A2, …
2	Cell cycle_Mitosis	179	1.40841e-08	2.23938e-06		8.39926e-06	0.00033597	46	Tubulin beta, KATNB1, KATNA1, MIS12, Importin (karyopherin)-beta, Wee1, Tubulin alpha, Tctex-1, Separase, ZW10, LIC-1, Histone H3, ANAPC1, PKR, Exportin 5, Dynactin (p62), CAP-G/G2, Cyclin F, PBK, DLC1 (Dynein LC8a), AKIP, Importin (karyopherin)-alpha, RCC1, Karyopherin beta 1, KNSL1, Tubulin beta 3, Cyclophilin G, CHFR, CENP-C, Pin1, USP16, NudC, BUB1, PAFAH alpha (LIS1), TACC1, DCTN6, Aurora-A,…		3.41787e-05	0.00054686	49	Tubulin beta, KATNA1, ANAPC4, MIS12, CENP-B, Wee1, Tubulin alpha, Cyclin B, Tctex-1, Separase, ZW10, LIC-1, Histone H3, PKR, Exportin 5, CAP-G/G2, Cyclin F, PBK, CDC20, DLC1 (Dynein LC8a), AKIP, SPBC25, Importin (karyopherin)-alpha, 14-3-3 gamma, RCC1, KNSL1, Tubulin beta 3, CHFR, CENP-C, TTK, NudC, BUB1, Cyclin B1, MPP6, CDC16, PAFAH alpha (LIS1), TACC1, Aurora-A, PLK1, Actin, GAPCENA, Karyopher…		1.15284e-07	9.16512e-06	61	Tubulin beta, Tubulin gamma, Karyopherin alpha 4, DCTN2, Importin (karyopherin)-beta, PARP-2, CENP-B, DCTN5, Tubulin alpha, Tctex-1, ZW10, Alpha-centractin, ANAPC13, Histone H3, Karyopherin alpha 3, ANAPC1, PKR, Exportin 5, CAP-G/G2, MAPRE2(RP1), Cyclin F, ANAPC10, DLC1 (Dynein LC8a), AKIP, HMG20B, PMF1, Importin (karyopherin)-alpha, RCC1, Tubulin beta 3, EML4, CHFR, CENP-C, USP16, TOP2, NudC, 14…		1.40841e-08	2.23938e-06	70	Tubulin beta, Tubulin gamma, Karyopherin alpha 4, MIS12, Importin (karyopherin)-beta, ZW10, Histone H3, PKR, CAP-G/G2, MAPRE2(RP1), Cyclin F, MACF1, HMG20B, DCTN1(p150Glued), MAD2b, Importin (karyopherin)-alpha, Rod, RCC1, Karyopherin beta 1, Kid, CENP-C, HDAC6, Pin1, Sirtuin2, BUB1, MPP6, Dynamin-2, TACC1, Actin, Karyopherin alpha 1, HP1, RanBPM, CENP-F, MPP8, ANAPC7, XRCC1, PARP-2, DCTN5, Tubul…		2.61052e-06	0.000417682	60	Tubulin beta, Karyopherin alpha 4, KATNA1, Importin (karyopherin)-beta, CAP-G/G2, MAPRE2(RP1), Cyclin F, AKIP, PMF1, Importin (karyopherin)-alpha, DSN1, CAP-D2/D3, Karyopherin beta 1, CRK, CENP-C, USP16, Sirtuin2, BUB1, MPP6, TACC1, DCTN6, Actin, HP1, AKAP8, RanBPM, CENP-F, Securin, CDK1 (p34), SIL, KATNB1, ASPM, Wee1, Tubulin alpha, Dynein 1, cytoplasmic, heavy chain, Tctex-1, ANAPC13, Karyopher…		1.86157e-06	0.000148926	64	Tubulin beta, Karyopherin alpha 4, KATNA1, MIS12, Importin (karyopherin)-beta, CAP-G/G2, MAPRE2(RP1), Cyclin F, AKIP, MAD2b, Importin (karyopherin)-alpha, RCC1, CRK, Kid, CENP-C, HDAC6, Sirtuin2, BUB1, MPP6, CSE1L, TACC1, DCTN6, Aurora-A, Actin, HP1, AKAP8, RanBPM, CENP-F, Securin, CDK1 (p34), SIL, CDC23, ASPM, Tubulin alpha, Tctex-1, Survivin, Alpha-centractin, ANAPC13, Karyopherin alpha 3, Expo…		0.000662072	0.00882763	51	Tubulin beta, Tubulin gamma, MIS12, Importin (karyopherin)-beta, CENP-B, LIC-1, Histone H3, CAP-G/G2, MAPRE2(RP1), Cyclin F, AKIP, MAD2b, Importin (karyopherin)-alpha, DSN1, RCC1, CENP-C, Pin1, Sirtuin2, BUB1, MPP6, Karyopherin alpha 1, HP1, AKAP8, RanBPM, CENP-F, MPP8, Securin, CDK1 (p34), SIL, KATNB1, ACTR10, Wee1, Tubulin alpha, Tctex-1, Survivin, ANAPC13, Exportin 5, DLC1 (Dynein LC8a), Cycli…		2.87054e-07	4.59286e-05	68	Tubulin beta, Tubulin gamma, MIS12, Importin (karyopherin)-beta, CENP-B, PKR, CAP-G/G2, MAPRE2(RP1), Cyclin F, HMG20B, DCTN1(p150Glued), MAD2b, Importin (karyopherin)-alpha, DSN1, RCC1, Karyopherin beta 1, Kid, CENP-C, HDAC6, Pin1, Sirtuin2, BUB1, MPP6, Dynamin-2, TACC1, Actin, Karyopherin alpha 1, HP1, AKAP8, RanBPM, CENP-F, MPP8, Securin, CDK1 (p34), SIL, ANAPC7, KATNB1, Wee1, Tubulin alpha, Tc…
3	Transcription_Chromatin modification	128	3.23723e-08	2.57359e-06		0.0116641	0.0461392	27	CARM1, Sirtuin1, BAF200, TRRAP, EKLF1, SETDB1, M33, Histone H3, MOZ, SAP18, ING3, Histone H2B, BMI-1, GCN5, Mi-2 alpha, MRGBP, Histone H2AX, Histone H3.3, TBLR1 (DC42), Histone H2, TLK1, Histone H2A, CBX7, Suv39H1, H2AFZ, Histone H4, Histone H1		0.00191995	0.0105928	33	Sirtuin4, HAT1, CARM1, Sirtuin1, BAF200, TRRAP, EKLF1, SETDB1, Histone H3, MOZ, SAP18, ING3, RBBP7 (RbAp46), CBX8, Histone H2B, BMI-1, GCN5, Mi-2 alpha, MRGBP, Histone H2AX, Histone H3.3, TBLR1 (DC42), SET8, MSK1, SMARCA5, MTA2, Histone H2, Histone H2A, BCoR, Suv39H1, Histone H4, Pc2, Histone H1		5.20418e-06	0.000165493	44	Tip60, CARM1, EPC1, Sirtuin1, BAF200, TRRAP, DMAP1, SETDB1, Histone H3, MOZ, Histone deacetylase class II, SAP18, ING3, BRM, RING1, Histone H2B, BMI-1, BRG1, HMG20B, GCN5, Mi-2 alpha, MRGBP, Histone H2AX, PAF65A, N-CoR, DNMT1, Histone H3.3, TBLR1 (DC42), HDAC4, BAF47, MBD3, HDAC5, LSD1, HP1 alpha, RUVBL2, Histone H2, TLK1, Histone H2A, Suv39H1, Histone H4, SETDB2, Pc2, Histone H1, RUVBL1		3.23723e-08	2.57359e-06	54	Sirtuin4, TRRAP, SETDB1, Histone H3, BRM, Histone H2B, BMI-1, BRG1, HMG20B, GCN5, MRGBP, Histone H2AX, Histone H3.3, BAF60A, HDAC4, HDAC3, HDAC6, HDAC5, LSD1, Sirtuin2, Histone H2, CBX7, H2AFZ, HBOA, CARM1, EPC1, BAF155, SATB1, Sirtuin1, BAF200, DMAP1, MRG15, M33, Histone deacetylase class II, SAP18, ING3, BAF170, MYST1, RING1, SUZ12, Mi-2 alpha, N-CoR, TBLR1 (DC42), MSK1, GAS41, HP1 alpha, TLK1,…		6.34936e-05	0.0020318	43	Sirtuin4, BAF250A, BAF60B, SETDB1, MOZ, BRM, Histone H2B, BMI-1, BRG1, GCN5, MRGBP, Histone H2AX, PAF65A, BAF60A, HDAC4, HDAC5, Sirtuin2, MTA2, Histone H2, CARM1, SATB1, Sirtuin1, BAF200, DMAP1, Histone deacetylase class II, SAP18, ING3, CBX8, Sirtuin7, SUZ12, Mi-2 alpha, SMYD3, N-CoR, TBLR1 (DC42), MSK1, MBD3, HP1 alpha, Histone H2A, RNF20, Histone H4, Pc2, Histone H1, RUVBL1		0.00168419	0.0122486	41	Sirtuin4, BAF250A, TLK2, BAF53A, SETDB1, MOZ, HDAC11, BRM, Histone H2B, BMI-1, GCN5, Histone H2AX, BAF60A, HDAC4, HDAC6, HDAC5, Sirtuin2, Histone H2, CARM1, Sirtuin1, BAF200, DMAP1, Histone deacetylase class II, SAP18, ING3, Sirtuin7, MYST1, SUZ12, Mi-2 alpha, TBLR1 (DC42), MSK1, HDAC1, MBD3, HP1 alpha, Histone H2A, RNF20, Suv39H1, Histone H4, Pc2, Histone H1, RUVBL1		0.00015453	0.0030906	41	Sirtuin4, SETDB1, Histone H3, MOZ, Histone H2B, BMI-1, BRG1, GCN5, MRGBP, Histone H2AX, Histone H3.3, HDAC4, HDAC5, LSD1, Sirtuin2, Histone H2, CARM1, SATB1, Sirtuin1, BAF200, DMAP1, Histone deacetylase class II, SAP18, ING3, MYST1, RING1, Mi-2 alpha, SMYD3, EZH2, TBLR1 (DC42), MSK1, BAF47, HP1 alpha, BAF60c, Histone H2A, RNF20, Suv39H1, Histone H4, SETDB2, Pc2, Histone H1		0.000502883	0.00502883	44	Sirtuin4, SETDB1, MOZ, Histone H2B, BMI-1, BRG1, HMG20B, GCN5, MRGBP, Histone H2AX, PAF65A, HDAC4, HDAC3, HDAC6, HDAC5, LSD1, Sirtuin2, MTA2, Histone H2, CARM1, SATB1, Sirtuin1, BAF200, DMAP1, MRG15, Histone deacetylase class II, SAP18, ING3, CBX8, MYST1, RING1, Mi-2 alpha, SMYD3, TBLR1 (DC42), BAZ1A, HP1 alpha, BAF60c, TLK1, Histone H2A, Suv39H1, Histone H4, SETDB2, Pc2, Histone H1
4	DNA damage_Checkpoint	124	3.61606e-08	5.7857e-06		1.53321e-06	0.000245313	37	RFC4, Cyclin D2, CIA/ASF1, Ku80, I-kB, Chk1, NFBD1, GADD45 gamma, Wee1, Separase, ATF-2, ATF-3, c-Jun, Cyclin D, GADD45 beta, TFIID, Histone H2AX, GADD45 alpha, Rad50, Cyclin D1, NF-kB, BTG2, SNM1, p21, RFC5, CDC26, TOPBP1, BRSK1, c-Myc, Claspin, TLK1, ATRIP, RAD9, p53BP1, Stromalins 1/2, ATF-2/c-Jun, CDK6		3.61606e-08	5.7857e-06	44	Cyclin D2, CIA/ASF1, MEK1(MAP2K1), PCNA, Ku80, I-kB, ANAPC4, Chk1, NFBD1, GADD45 gamma, Wee1, Cyclin B, Cyclin D3, Separase, ATF-2, ATF-3, c-Jun, Cyclin D, GADD45 beta, 14-3-3, TFIID, 14-3-3 gamma, Histone H2AX, GADD45 alpha, Cyclin D1, JNK(MAPK8-10), NF-kB, BTG2, SNM1, p21, RFC5, CDC26, TOPBP1, MUS81, BRSK1, c-Myc, Claspin, ATRIP, RAD9, p53BP1, Stromalins 1/2, ATF-2/c-Jun, MEKK4(MAP3K4), CDK6		5.14279e-06	0.000165493	43	Cyclin D2, CIA/ASF1, MEK1(MAP2K1), PCNA, Ku80, I-kB, Chk1, NFBD1, Cyclin D3, ANAPC13, CDK4, ATF-2, ATF-3, Cyclin E, ATM, c-Jun, Cyclin D, GADD45 beta, 14-3-3, Histone H2AX, GADD45 alpha, Rad50, Cyclin D1, NF-kB, SNM1, 14-3-3 eta, p21, RFC5, CDC26, TOPBP1, RUVBL2, MUS81, 14-3-3 theta, BRSK1, c-Myc, Claspin, Nibrin, TLK1, p53BP1, Stromalins 1/2, ATF-2/c-Jun, ANAPC7, CDK6		0.000239035	0.00345515	43	CIA/ASF1, MEK1(MAP2K1), NFBD1, Cyclin D3, ATF-3, c-Jun, Cyclin D, GADD45 beta, Histone H2AX, Rad50, p21, RFC5, CDC26, TOPBP1, p53BP1, ATF-2/c-Jun, ANAPC7, CDK6, Cyclin D2, PCNA, Ku80, I-kB, ANAPC13, CDK4, FANCD2, ATF-2, RAD1, ATM, GADD45 alpha, Cyclin D1, NF-kB, SNM1, p38gamma (MAPK12), MUS81, BRSK1, c-Myc, Claspin, USP1, Nibrin, TLK1, p38 MAPK, Stromalins 1/2, MEKK4(MAP3K4)		0.000300449	0.00600898	40	CIA/ASF1, MEK1(MAP2K1), Heme oxygenase 1, NFBD1, Cyclin D3, ATF-3, c-Jun, Cyclin D, GADD45 beta, Histone H2AX, Rad50, BTG2, RFC5, CDC26, Securin, ATF-2/c-Jun, CDK1 (p34), CDK2, CDK6, Cyclin D2, Ku80, I-kB, Cyclin A1, Chk1, Wee1, ANAPC13, CDK4, ATF-2, GADD45 alpha, Cyclin A, JNK(MAPK8-10), p38gamma (MAPK12), MUS81, Bard1, BRSK1, c-Myc, Claspin, Nibrin, p38 MAPK, Rad21		0.000840857	0.00747428	41	CIA/ASF1, MEK1(MAP2K1), Heme oxygenase 1, TLK2, NFBD1, Cyclin D3, ATF-3, c-Jun, Cyclin D, GADD45 beta, Histone H2AX, Rad50, BTG2, RFC5, CDC26, TOPBP1, Securin, ATF-2/c-Jun, CDK1 (p34), CDK2, CDK6, Cyclin D2, Ku80, I-kB, CDC23, Cyclin A1, Chk1, ANAPC13, CDK4, ATF-2, GADD45 alpha, Cyclin A, JNK(MAPK8-10), SNM1, p38gamma (MAPK12), Bard1, BRSK1, c-Myc, Claspin, Nibrin, p38 MAPK		1.25067e-05	0.000530846	43	CIA/ASF1, MEK1(MAP2K1), Heme oxygenase 1, FOXN3, NFBD1, ATF-3, Cyclin D, GADD45 beta, 14-3-3, Histone H2AX, Rad50, BTG2, p21, RFC5, TOPBP1, Securin, CDK1 (p34), CDK2, CDK6, I-kB, Cyclin A1, Chk1, Wee1, ANAPC13, CDK4, Cyclin A2, ATF-2, MDM2, GADD45 alpha, Cyclin A, Cyclin D1, JNK(MAPK8-10), NF-kB, SNM1, 14-3-3 eta, p38gamma (MAPK12), MUS81, Bard1, BRSK1, c-Myc, Claspin, Nibrin, p38 MAPK		1.43065e-06	7.63013e-05	50	CIA/ASF1, MEK1(MAP2K1), Heme oxygenase 1, NFBD1, ATF-3, c-Jun, Cyclin D, GADD45 beta, 14-3-3, Histone H2AX, Rad50, BTG2, p21, RFC5, CDC26, TOPBP1, RAD9, Securin, ATF-2/c-Jun, CDK1 (p34), ANAPC7, CDK6, PCNA, Ku80, I-kB, Cyclin A1, Chk1, Wee1, ANAPC13, CDK4, Cyclin A2, ATF-2, MDM2, Ku70/80, GADD45 alpha, Ku70, Cyclin A, Cyclin D1, JNK(MAPK8-10), NF-kB, SNM1, 14-3-3 eta, p38gamma (MAPK12), MUS81, Ba…
5	Cell cycle_G1-S Interleukin regulation	128	6.7157e-07	5.37256e-05		6.09585e-05	0.00126788	34	NF-kB p50/p50, Cyclin D2, I-kB, JunD/c-Fos, PI3K cat class IA (p110-alpha), PI3K cat class IA, AP-1, GSK3 beta, E2F4, c-Fos, NF-kB1 (p50), JAK1, JunB, PI3K cat class IA (p110-beta), p19, c-Jun/c-Jun, NFKBIE, c-Jun, Cyclin D, RGL2, GSK3 alpha/beta, STAT5, c-Jun/c-Fos, Cyclin D1, IRAK1/2, NF-kB, SP1, p21, c-Myc, IL-22, TAK1(MAP3K7), NFKBIA, PI3K cat class IA (p110-delta), CDK6		1.56586e-05	0.000313172	39	NF-kB p50/p50, Cyclin D2, MEK1(MAP2K1), I-kB, JunD/c-Fos, PI3K cat class IA (p110-alpha), PI3K cat class IA, AP-1, Cyclin D3, E2F4, c-Fos, NF-kB1 (p50), JAK1, JunB, IRS-2, c-Jun/c-Jun, NFKBIE, TRAF6, c-Jun, Cyclin D, RGL2, STAT5, c-Jun/c-Fos, Cyclin D1, IRAK1/2, JNK(MAPK8-10), JNK2(MAPK9), NF-kB, SP1, p21, c-Myc, IL-22, Elk-1, TAK1(MAP3K7), NFKBIA, PI3K cat class IA (p110-delta), STAT1, MEK4(MAP2…		5.20418e-06	0.000165493	44	NF-kB p50/p50, Cyclin D2, MEK1(MAP2K1), I-kB, PI3K reg class IA (p85), PI3K cat class IA, AP-1, GSK3 beta, Cyclin D3, E2F4, PI3K reg class IA (p85-beta), PI3K reg class IA, NF-kB1 (p50), JAK1, JunB, CDK4, IRS-2, MEKK1(MAP3K1), IL-10, PI3K cat class IA (p110-beta), Cyclin E, p19, c-Jun/c-Jun, NFKBIE, Tob1, c-Jun, Cyclin D, RGL2, GSK3 alpha/beta, p130, STAT5, Cyclin D1, IRAK1/2, NF-kB, c-Fes, p21, …		0.000120059	0.00272705	45	MEK1(MAP2K1), PI3K cat class IA, Cyclin D3, NF-kB1 (p50), JAK1, JunB, IRS-2, IL-10, DP1, PI3K cat class IA (p110-beta), c-Jun, Cyclin D, p21, IL-22, NFKBIA, PI3K cat class IA (p110-delta), CDK6, NF-kB p50/p50, Cyclin D2, E2F4/DP1 complex, I-kB, PI3K reg class IA (p85), AP-1, GSK3 beta, E2F4, PI3K reg class IA (p85-beta), PI3K reg class IA, CDK4, MEKK1(MAP3K1), p19, c-Jun/c-Jun, NFKBIE, Tob1, RGL2…		1.17268e-05	0.000938143	45	MEK1(MAP2K1), PI3K cat class IA, Cyclin D3, JAK1, JunB, c-Rel (NF-kB subunit), IRS-2, H-Ras, c-Jun, Cyclin D, SOS, SOS1, NFKBIA, PI3K cat class IA (p110-delta), CDK2, CDK6, STAT3, Cyclin D2, IL-1 beta, I-kB, Cyclin A1, AP-1, GSK3 beta, E2F4, SOS2, CDK4, p19, N-Ras, c-Jun/c-Jun, NFKBIE, Tob1, RGL2, GSK3 alpha/beta, p15, Cyclin A, IRAK1/2, JNK(MAPK8-10), JNK2(MAPK9), STAT6, c-Fes, SP1, p27KIP1, c-M…		1.34374e-06	0.000148926	50	MEK1(MAP2K1), JunD/c-Fos, PI3K cat class IA, Cyclin D3, GRB2, c-Fos, JAK1, JunB, c-Rel (NF-kB subunit), IRS-2, PI3K cat class IA (p110-beta), H-Ras, c-Jun, Cyclin D, c-Jun/c-Fos, SOS, SOS1, IL-22, PI3K cat class IA (p110-delta), CDK2, CDK6, STAT3, Cyclin D2, IL-1 beta, I-kB, Cyclin A1, AP-1, GSK3 beta, p70 S6 kinase1, E2F4, SOS2, CDK4, p19, N-Ras, c-Jun/c-Jun, NFKBIE, Tob1, RGL2, GSK3 alpha/beta,…		5.22268e-06	0.000417814	45	MEK1(MAP2K1), JunD/c-Fos, PI3K cat class IA, c-Fos, NF-kB1 (p50), JAK1, JunB, IL-10, PI3K cat class IA (p110-beta), IRS-1, H-Ras, Cyclin D, p21, NFKBIA, PI3K cat class IA (p110-delta), CDK2, CDK6, NF-kB p50/p50, I-kB, Cyclin A1, PI3K cat class IA (p110-alpha), AP-1, GSK3 beta, E2F4, CDK4, Cyclin A2, p19, N-Ras, NFKBIE, Tob1, MDM2, RGL2, GSK3 alpha/beta, p15, p130, Cyclin A, Cyclin D1, IRAK1/2, JN…		6.7157e-07	5.37256e-05	52	MEK1(MAP2K1), JunD/c-Fos, PI3K cat class IA, c-Fos, NF-kB1 (p50), JAK1, JunB, IL-10, PI3K cat class IA (p110-beta), IRS-1, TRAF6, c-Jun, Cyclin D, c-Jun/c-Fos, p21, NFKBIA, PI3K cat class IA (p110-delta), CDK6, STAT3, NF-kB p50/p50, IL-1 beta, I-kB, Cyclin A1, PI3K cat class IA (p110-alpha), AP-1, GSK3 beta, p70 S6 kinase1, E2F4, CDK4, Cyclin A2, MEKK1(MAP3K1), p19, N-Ras, c-Jun/c-Jun, NFKBIE, To…
6	Cell cycle_S phase	149	1.78522e-06	7.09625e-05		0.00129662	0.00987898	34	RFC4, CDC18L (CDC6), MCM3, SG2NA, PTMA, NFBD1, MCM7, ORC2L, CRM1, Separase, E2F4, Histone H3, GADD45 beta, ESCO1, GADD45 alpha, UNG2, CDC14a, ChAF1 subunit B, POLE2, MCM2, p21, HSP90, RFC5, BUB1, DOC-1R, Geminin, Emi1, RGC32, PLK1, TLK1, RPA2, Histone H4, Stromalins 1/2, Histone H1		0.00404697	0.0185004	36	PCNA, SG2NA, PTMA, NFBD1, MCM7, Cyclin B, POLE4, Separase, E2F4, ORC1L, Histone H3, RPA3, ORC4L, ORC3L, GADD45 beta, ESCO1, POLE3-POLE4 complex, GADD45 alpha, UNG2, POLE2, MCM2, ZAK, p21, HSP90, RFC5, BUB1, p300, Cyclin B1, Geminin, Emi1, RGC32, PLK1, RPA2, Histone H4, Stromalins 1/2, Histone H1		0.00121663	0.0138174	42	TOP2 beta, PCNA, MCM3, SG2NA, PTMA, NFBD1, MCM7, ORC2L, CDC7, E2F4, Histone H3, SUGT1, Cyclin E, ATM, GADD45 beta, GADD45 alpha, UNG2, ChAF1 subunit B, Parathymosin, PP2A catalytic, POLE2, MCM2, TOP2, ChAF1 subunit A, PP2A cat (alpha), p21, RFC5, PDS5, DOC-1R, HP1 alpha, Geminin, Emi1, RGC32, PRIM1, Nibrin, TLK1, HP1, PKA-cat (cAMP-dependent), Histone H4, Stromalins 1/2, DCC1, Histone H1		1.78522e-06	7.09625e-05	56	TOP2 beta, MCM3, SG2NA, NFBD1, ORC2L, CDC7, CRM1, ORC1L, Histone H3, MCM5, DP1, SUGT1, PRIM2A, DERPC, GADD45 beta, MAD2b, CDH1, UNG2, ChAF1 subunit B, ASK (Dbf4), POLE2, POLD cat (p125), DNA ligase I, p21, RFC5, PDS5, BUB1, DOC-1R, p300, Geminin, PRIM1, HP1, PCNA, E2F4/DP1 complex, MCM7, E2F4, ORC4L, CHTF18, ATM, GADD45 alpha, Parathymosin, RPA1, ORC5L, MCM2, TOP2, ChAF1 subunit A, ZAK, HP1 alpha…		0.00127253	0.0127575	44	TOP2 beta, POLE1, NFBD1, ORC2L, CRM1, DOC-1, ORC1L, RPA3, SUGT1, GADD45 beta, ChAF1 subunit B, PP2A catalytic, POLE2, DNA ligase I, PP2A cat (alpha), RFC5, PDS5, BUB1, p300, DOC-1R, Geminin, HP1, Securin, CDK1 (p34), CDK2, Cyclin A1, UHRF2, MCM7, ERK3, E2F4, TOP2 alpha, MCM6, POLA2, GADD45 alpha, Cyclin A, DNA polymerase sigma, MCM2, TOP2, HP1 alpha, Emi1, Nibrin, Rad21, Histone H4, Histone H1		7.72239e-05	0.00176512	51	TOP2 beta, POLE1, MCM3, TLK2, NFBD1, ORC2L, CRM1, DOC-1, ORC1L, MCM5, RPA3, SUGT1, GADD45 beta, MAD2b, ChAF1 subunit B, PP2A catalytic, POLE2, DNA ligase I, PP2A cat (alpha), RFC5, PDS5, BUB1, DOC-1R, p300, Geminin, HP1, Securin, CDK1 (p34), CDK2, Cyclin A1, UHRF2, TOP3A, MCM7, E2F4, Nucleostemin, POLD reg (p68), TOP2 alpha, MCM6, POLA2, GADD45 alpha, Cyclin A, DNA polymerase sigma, ORC5L, MCM2, …		0.00746433	0.0411825	40	NFBD1, ORC2L, ORC1L, Histone H3, RPA3, SUGT1, ORC3L, GADD45 beta, MAD2b, ChAF1 subunit B, POLE2, DNA ligase I, p21, RFC5, BUB1, DOC-1R, Geminin, Sgo1, HP1, Securin, CDK1 (p34), CDK2, CDC18L (CDC6), Cyclin A1, UHRF2, E2F4, Cyclin A2, MCM6, GADD45 alpha, Cyclin A, Parathymosin, RPA1, ORC5L, Cdt1, HP1 alpha, Emi1, Nibrin, Histone H4, DCC1, Histone H1		0.000412561	0.0044823	50	POLE1, SG2NA, PTMA, NFBD1, ORC2L, CRM1, ORC1L, RPA3, SUGT1, MCM10, ORC3L, GADD45 beta, MAD2b, ChAF1 subunit B, POLE2, POLD cat (p125), DNA ligase I, p21, RFC5, PDS5, BUB1, DOC-1R, Geminin, HP1, Securin, CDK1 (p34), PCNA, CDC18L (CDC6), Cyclin A1, ERK3, E2F4, Cyclin A2, Nucleostemin, POLE3-POLE4 complex, MCM6, GADD45 alpha, Cyclin A, DNA polymerase sigma, Parathymosin, RPA1, ORC5L, Cdt1, HP1 alpha…
7	Cell cycle_G1-S Growth factor regulation	195	1.91225e-06	0.00015298		1.87012e-05	0.000598439	48	NF-kB p50/p50, Cyclin D2, SPHK1, I-kB, EGF, JunD/c-Fos, PI3K cat class IA (p110-alpha), PI3K cat class IA, AP-1, GSK3 beta, PKC-theta, ErbB2, E2F4, PKC, c-Fos, NF-kB1 (p50), JunB, TGF-beta 3, PI3K cat class IA (p110-beta), Tcf(Lef), p19, c-Jun/c-Jun, G-protein alpha-i family, NFKBIE, TCF7L2 (TCF4), c-Jun, Activin, Cyclin D, RGL2, GSK3 alpha/beta, STAT5, c-Jun/c-Fos, PP2A regulatory, TGF-beta, Cyc…		1.91225e-06	0.00015298	56	NF-kB p50/p50, Cyclin D2, SPHK1, MEK1(MAP2K1), MAD, I-kB, JunD/c-Fos, cPKC (conventional), PI3K cat class IA (p110-alpha), PI3K cat class IA, AP-1, ERF, PKC-theta, ErbB2, Cyclin D3, E2F4, PKC, c-Fos, NF-kB1 (p50), JunB, IRS-2, PKC-alpha, TGF-beta 3, Tcf(Lef), c-Jun/c-Jun, G-protein alpha-i family, NFKBIE, TCF7L2 (TCF4), c-Jun, Activin, Cyclin D, RGL2, MEK1/2, STAT5, c-Jun/c-Fos, PP2A regulatory, …		2.98263e-05	0.000790398	58	NF-kB p50/p50, Cyclin D2, SPHK1, MEK1(MAP2K1), MAD, I-kB, PI3K reg class IA (p85), cPKC (conventional), PI3K cat class IA, AP-1, GSK3 beta, PKC-theta, Cyclin D3, E2F4, PKC, PI3K reg class IA (p85-beta), PI3K reg class IA, NF-kB1 (p50), JunB, CDK4, NDPK A, IRS-2, PKC-alpha, TGF-beta 3, PI3K cat class IA (p110-beta), Tcf(Lef), Cyclin E, p19, c-Jun/c-Jun, G-protein alpha-i family, NFKBIE, Tob1, c-Ju…		0.000203246	0.00345515	62	SPHK1, MEK1(MAP2K1), MAD, cPKC (conventional), PI3K cat class IA, Cyclin D3, NF-kB1 (p50), JunB, IRS-2, DP1, PI3K cat class IA (p110-beta), Tcf(Lef), TGF-beta receptor type II, G-protein alpha-i family, TCF7L2 (TCF4), c-Jun, Cyclin D, PP2A regulatory, TGF-beta, FRS2, G-protein alpha-q/11, p21, IRF1, MNT, NFKBIA, PI3K cat class IA (p110-delta), CDK6, NF-kB p50/p50, Cyclin D2, E2F4/DP1 complex, I-k…		2.53038e-05	0.00117336	61	MEK1(MAP2K1), MAD, LTBP3, cPKC (conventional), PI3K cat class IA, Cyclin D3, JunB, c-Cbl, c-Rel (NF-kB subunit), IRS-2, Tcf(Lef), G-protein alpha-i family, H-Ras, TCF7L2 (TCF4), c-Jun, Cyclin D, PDGF-A, PP2A regulatory, SOS, SMAD4, PP2A catalytic, SOS1, PP2A cat (alpha), MNT, NFKBIA, PI3K cat class IA (p110-delta), CDK2, CDK6, STAT3, Cyclin D2, PPP2R2A, I-kB, Cyclin A1, AP-1, GSK3 beta, PKC-theta…		1.09098e-05	0.000436393	66	MEK1(MAP2K1), MAD, LTBP3, JunD/c-Fos, cPKC (conventional), PI3K cat class IA, Cyclin D3, GRB2, c-Fos, JunB, c-Cbl, c-Rel (NF-kB subunit), IRS-2, PI3K cat class IA (p110-beta), Tcf(Lef), G-protein alpha-i family, H-Ras, TCF7L2 (TCF4), c-Jun, Cyclin D, PDGF-A, c-Jun/c-Fos, PP2A regulatory, SOS, SMAD4, PP2A catalytic, SOS1, PP2A cat (alpha), MNT, PI3K cat class IA (p110-delta), CDK2, CDK6, STAT3, Cy…		2.02057e-05	0.000641662	60	MEK1(MAP2K1), MAD, LTBP3, FOXN3, JunD/c-Fos, cPKC (conventional), PI3K cat class IA, c-Fos, NF-kB1 (p50), JunB, PI3K cat class IA (p110-beta), IRS-1, Tcf(Lef), Ski, G-protein alpha-i family, H-Ras, TCF7L2 (TCF4), Cyclin D, SMAD4, FRS2, p21, IRF1, MNT, NFKBIA, PI3K cat class IA (p110-delta), CDK2, CDK6, NF-kB p50/p50, I-kB, Cyclin A1, PI3K cat class IA (p110-alpha), AP-1, ERF, GSK3 beta, E2F4, PKC…		0.000835945	0.00668756	61	MEK1(MAP2K1), MAD, LTBP3, JunD/c-Fos, cPKC (conventional), PI3K cat class IA, c-Fos, NF-kB1 (p50), JunB, PI3K cat class IA (p110-beta), IRS-1, Tcf(Lef), G-protein alpha-i family, TCF7L2 (TCF4), c-Jun, Cyclin D, c-Jun/c-Fos, SMAD4, FRS2, p21, IRF1, MNT, NFKBIA, PI3K cat class IA (p110-delta), CDK6, STAT3, NF-kB p50/p50, I-kB, Cyclin A1, PI3K cat class IA (p110-alpha), AP-1, GSK3 beta, p70 S6 kinas…
8	Signal Transduction_TGF-beta, GDF and Activin signaling	154	3.893e-06	0.000417814		0.000589248	0.00584709	36	Cyclin D2, Epo receptor, JunD/c-Fos, PI3K cat class IA, AP-1, Calmodulin, PKC, c-Fos, JunD, TGF-beta 3, ATF-2, FTase-alpha, BAMBI, Lef-1, c-Jun, ALK-2, ActRIIA, IRF7, PP2A regulatory, Axin1, Evi-1, Cyclin D1, SMAD4, TGF-beta receptor type III (betaglycan), NF-kB, SMAD3, SP1, p21, IGF-1, c-Myc, Axin, PAI1, TAK1(MAP3K7), IP3 receptor, ATF-2/c-Jun, CDK6		0.000572889	0.00419507	40	Cyclin D2, MEK1(MAP2K1), RhoA, Epo receptor, JunD/c-Fos, PI3K cat class IA, AP-1, Calmodulin, PKC, BMP receptor 2, c-Fos, JunD, TGF-beta 3, ATF-2, BAMBI, Lef-1, c-Jun, ALK-2, ActRIIA, IRF7, PP2A regulatory, Axin1, Evi-1, Cyclin D1, JNK(MAPK8-10), SMAD4, TGF-beta receptor type III (betaglycan), NF-kB, SMAD3, SP1, p21, UNRIP, IGF-1, c-Myc, Axin, PAI1, TAK1(MAP3K7), IP3 receptor, ATF-2/c-Jun, CDK6		0.00755538	0.045206	40	COX-2 (PTGS2), Cyclin D2, PGE2R2, MEK1(MAP2K1), PI3K reg class IA (p85), PI3K cat class IA, AP-1, Calmodulin, PKC, ALK-1, JunD, CDK4, MEKK1(MAP3K1), TGF-beta 3, HIF1A, ATF-2, FTase-alpha, BAMBI, Tob1, c-Jun, TSC-22, SIP1 (ZFHX1B), NOTCH1 precursor, ALK-2, ActRIIA, IRF7, Endoglin, PP2A regulatory, Cyclin D1, PP2A catalytic, NF-kB, p21, c-Kit, c-Myc, TAK1(MAP3K7), VAV-1, IP3 receptor, ATF-2/c-Jun, …		0.0340539	0.135364	42	PGE2R2, MEK1(MAP2K1), PI3K cat class IA, ALK-1, HIPK2, TGF-beta receptor type II, BAMBI, c-Jun, ALK-2, Endoglin, PP2A regulatory, p21, c-Kit, VAV-1, IP3 receptor, ATF-2/c-Jun, CDK6, Cyclin D2, PI3K reg class IA (p85), AP-1, Calmodulin, PKC, RUNX2, Miz-1, JunD, CDK4, MEKK1(MAP3K1), TGF-beta 3, ATF-2, PP2A structural, FTase-alpha, Tob1, TSC-22, SIP1 (ZFHX1B), NOTCH1 precursor, ActRIIA, IRF7, Cyclin…		0.00786793	0.0434093	42	ALK-4, PGE2R2, MEK1(MAP2K1), LTBP3, PI3K cat class IA, BAMBI, H-Ras, c-Jun, ALK-2, Endoglin, PP2A regulatory, SMAD4, PP2A catalytic, SMAD2, c-Kit, IP3 receptor, ATF-2/c-Jun, CDK2, CDK6, Cyclin D2, Epo receptor, AP-1, Calmodulin, PKC, PLC-beta, CDK4, ATF-2, Integrin, FTase-alpha, Tob1, NOTCH1 precursor, IRF7, p15, JNK(MAPK8-10), SMAD3, SP1, UNRIP, c-Myc, p38 MAPK, TAK1(MAP3K7), C/EBPalpha, PLC-bet…		0.000198781	0.00353389	51	ALK-4, PGE2R2, MEK1(MAP2K1), Pyk2(FAK2), LTBP3, JunD/c-Fos, PI3K cat class IA, BMP receptor 2, GRB2, c-Fos, BAMBI, H-Ras, c-Jun, ALK-2, DAXX, Endoglin, PP2A regulatory, SMAD4, PP2A catalytic, SMAD2, c-Kit, VAV-1, IP3 receptor, ATF-2/c-Jun, CDK2, CDK6, Cyclin D2, Epo receptor, AP-1, Calmodulin, PKC, PLC-beta, JunD, CDK4, ATF-2, Integrin, FTase-alpha, Tob1, SIP1 (ZFHX1B), NOTCH1 precursor, ActRIIA,…		3.893e-06	0.000417814	52	ALK-4, MEK1(MAP2K1), RhoA, Pyk2(FAK2), LTBP3, JunD/c-Fos, PI3K cat class IA, BMP receptor 2, c-Fos, ALK-1, HIPK2, IRS-1, Ski, BAMBI, H-Ras, Sno-N, ALK-2, Endoglin, Axin1, SMAD4, p21, DAB2, c-Kit, CDK2, CDK6, COX-2 (PTGS2), Epo receptor, AP-1, Calmodulin, PKC, Miz-1, PLC-beta, JunD, CDK4, ATF-2, PP2A structural, FTase-alpha, Tob1, SIP1 (ZFHX1B), NOTCH1 precursor, IRF7, p15, Cyclin D1, JNK(MAPK8-10…		0.000135701	0.00269091	53	MEK1(MAP2K1), Pyk2(FAK2), LTBP3, JunD/c-Fos, PI3K cat class IA, c-Fos, ALK-1, HIPK2, IRS-1, BAMBI, c-Jun, Sno-N, ALK-2, DAXX, Endoglin, Axin1, SMAD4, TGF-beta receptor type III (betaglycan), c-Jun/Fra-2, p21, c-Kit, VAV-1, ATF-2/c-Jun, CDK6, COX-2 (PTGS2), Epo receptor, AP-1, Calmodulin, PKC, Miz-1, PLC-beta, JunD, CDK4, MEKK1(MAP3K1), ATF-2, PP2A structural, FTase-alpha, Tob1, SIP1 (ZFHX1B), NOT…
9	Development_Hemopoiesis, Erythropoietin pathway	136	5.09466e-06	0.000174842		0.000487302	0.00519788	33	Syk, NF-kB p50/p50, Cyclin D2, GAB2, Epo receptor, I-kB, STAT5A, PI3K cat class IA (p110-alpha), PI3K cat class IA, AP-1, Calmodulin, c-Fos, PI3K cat class IA (p110-beta), Lyn, PLC-gamma, c-Jun, Cyclin D, SOCS1, PAK3, Bcl-XL, G-protein beta/gamma, STAT5, Cyclin D1, NF-kB, SHIP, GATA-1, c-Myc, Btk, Pim-1, G-protein alpha-i2, PI3K cat class IA (p110-delta), PI3K cat class IB (p110-gamma), IP3 recep…		5.09466e-06	0.000174842	42	Syk, NF-kB p50/p50, Cyclin D2, GAB2, MEK1(MAP2K1), Epo receptor, I-kB, STAT5A, PI3K cat class IA (p110-alpha), PI3K cat class IA, AP-1, Calmodulin, Cyclin D3, c-Fos, IRS-2, PKC-alpha, Lyn, PLC-gamma, c-Jun, Cyclin D, SOCS1, PAK3, Bcl-XL, MEK1/2, G-protein beta/gamma, STAT5, Cyclin D1, JNK(MAPK8-10), MSK1, JNK2(MAPK9), NF-kB, GATA-1, c-Myc, STAT5B, Btk, Elk-1, Pim-1, G-protein alpha-i2, PI3K cat c…		6.71016e-05	0.00149503	43	Syk, NF-kB p50/p50, Cyclin D2, GAB2, MEK1(MAP2K1), I-kB, STAT5A, PI3K reg class IA (p85), p120GAP, PI3K cat class IA, AP-1, Calmodulin, Cyclin D3, PI3K reg class IA (p85-beta), PI3K reg class IA, IRS-2, PKC-alpha, PI3K cat class IA (p110-beta), Cyclin E, c-Jun, Cyclin D, PAK3, CrkL, MEK1/2, STAT5, Cyclin D1, SHP-1, CEL, NF-kB, c-Fes, PAK1, SHIP, MGF, c-Kit, p27KIP1, c-Myc, Btk, Elk-1, G-protein a…		6.44474e-05	0.00198174	48	GAB2, MEK1(MAP2K1), STAT5A, PI3K cat class IA, Cyclin D3, IRS-2, PI3K cat class IA (p110-beta), c-Jun, Cyclin D, PAK3, CrkL, CEL, PAK1, MGF, c-Kit, Btk, Pim-1, G-protein alpha-i2, VAV-1, PI3K cat class IA (p110-delta), PI3K cat class IB (p110-gamma), IP3 receptor, Syk, NF-kB p50/p50, Cyclin D2, I-kB, PI3K reg class IA (p85), p120GAP, AP-1, Calmodulin, PI3K reg class IA (p85-beta), PI3K reg class …		2.93341e-05	0.00117336	46	GAB2, MEK1(MAP2K1), PI3K cat class IA, Cyclin D3, c-Cbl, IRS-2, Lyn, H-Ras, c-Jun, Cyclin D, PAK3, CrkL, SOS, SOS1, c-Kit, Btk, G-protein alpha-i2, PI3K cat class IA (p110-delta), IP3 receptor, CDK2, STAT3, Syk, Cyclin D2, Epo receptor, I-kB, Cyclin A1, p120GAP, AP-1, Calmodulin, SOS2, PKC-alpha, N-Ras, PLC-gamma, MEK1/2, Cyclin A, JNK(MAPK8-10), MSK1, JNK2(MAPK9), SHP-1, c-Fes, SHIP, p38gamma (M…		1.02402e-05	0.000436393	50	GAB2, MEK1(MAP2K1), PI3K cat class IA, Cyclin D3, GRB2, c-Fos, c-Cbl, IRS-2, PI3K cat class IA (p110-beta), Lyn, H-Ras, c-Jun, Cyclin D, SOCS1, CrkL, SOS, SOS1, c-Kit, Btk, G-protein alpha-i2, VAV-1, PI3K cat class IA (p110-delta), IP3 receptor, CDK2, STAT3, Syk, Cyclin D2, Epo receptor, I-kB, Cyclin A1, p120GAP, AP-1, Calmodulin, SOS2, PKC-alpha, N-Ras, PLC-gamma, MEK1/2, G-protein beta/gamma, C…		1.32712e-05	0.000530846	46	GAB2, MEK1(MAP2K1), PI3K cat class IA, c-Fos, GAB1, PI3K cat class IA (p110-beta), Lyn, H-Ras, Cyclin D, SOCS1, PAK3, CrkL, CEL, PAK1, c-Kit, Btk, Pim-1, G-protein alpha-i2, PI3K cat class IA (p110-delta), Cyclin E2, CDK2, Syk, NF-kB p50/p50, Epo receptor, I-kB, Cyclin A1, PI3K cat class IA (p110-alpha), AP-1, Calmodulin, Cyclin A2, PKC-alpha, N-Ras, PLC-gamma, MEK1/2, Cyclin A, Cyclin D1, JNK(MA…		3.01006e-05	0.000802684	50	GAB2, MEK1(MAP2K1), PI3K cat class IA, c-Fos, APS, GAB1, PI3K cat class IA (p110-beta), Lyn, c-Jun, Cyclin D, SOCS1, PAK3, CrkL, CEL, c-Kit, Btk, Pim-1, G-protein alpha-i2, VAV-1, PI3K cat class IA (p110-delta), PI3K cat class IB (p110-gamma), Cyclin E2, STAT3, Syk, NF-kB p50/p50, Epo receptor, I-kB, Cyclin A1, PI3K cat class IA (p110-alpha), p120GAP, AP-1, Calmodulin, Cyclin A2, PKC-alpha, N-Ras…
10	Signal transduction_ESR1-nuclear pathway	216	5.93788e-06	0.000174842		3.48436e-05	0.000929162	51	NRIF3, STAT5A, SRA1, EGF, PI3K cat class IA (p110-alpha), PI3K cat class IA, GSK3 beta, GRP78, NCOA4 (ARA70), Adenylate cyclase type VIII, ErbB2, NF-kB1 (p105), LMO4, c-Fos, NF-kB1 (p50), APJ, JunB, NCOA3 (pCIP/SRC3), Zac1, REXO4, XBP1, Keratin 19, Adenylate cyclase, SET, DLC1 (Dynein LC8a), c-Jun, TBP, RARalpha, RXRA, PERC, CAD, DDX54, DSCAM, Cyclin D1, WT1, PKA-reg (cAMP-dependent), SMAD4, PIAS…		5.93788e-06	0.000174842	59	MEK1(MAP2K1), NRIF3, STAT5A, SRA1, PI3K cat class IA (p110-alpha), PI3K cat class IA, GRP78, NCOA4 (ARA70), Adenylate cyclase type VIII, ErbB2, NF-kB1 (p105), SOD1, LMO4, c-Fos, NF-kB1 (p50), APJ, JunB, NCOA3 (pCIP/SRC3), Zac1, CIA, REXO4, LDLR, XBP1, NCOA6 (TRBP), Keratin 19, Adenylate cyclase, DLC1 (Dynein LC8a), c-Jun, TBP, FOXM1, RARalpha, RXRA, PERC, CAD, DDX54, DSCAM, Cyclin D1, WT1, PKA-re…		0.00186118	0.0184955	56	MEK1(MAP2K1), Tip60, STAT5A, SRA1, PI3K cat class IA, GSK3 beta, GRP78, Adenylate cyclase type VIII, NF-kB1 (p105), MEA, LMO4, PI3K reg class IA, NF-kB1 (p50), JunB, NCOA3 (pCIP/SRC3), LRH1, KCRB, REXO4, LDLR, XBP1, NCOA6 (TRBP), Adenylate cyclase, SET, DLC1 (Dynein LC8a), c-Jun, BRG1, RARalpha, MGMT, RXRA, JAB1, PERC, CAD, DDX54, MLL2, Cyclin G2, N-CoR, Cyclin D1, WT1, HDAC4, Galanin, PIAS1, CTI…		0.00886493	0.054772	60	MEK1(MAP2K1), STAT5A, SRA1, PI3K cat class IA, GRP78, NF-kB1 (p105), MEA, LMO4, NF-kB1 (p50), JunB, NCOA3 (pCIP/SRC3), CIA, REXO4, XBP1, NCOA6 (TRBP), SET, c-Jun, BRG1, SAFB2, MGMT, RXRA, JAB1, RBM9, CAD, DDX54, Cyclin G2, HDAC4, Galanin, PIAS1, PAK1, p21, p300, NCOA2 (GRIP1/TIF2), HEXIM1, MTA3, CDK7, LRP16, RBB2, NRIF3, GSK3 beta, Adenylate cyclase type VIII, PI3K reg class IA, LRH1, KCRB, LDLR,…		0.000340311	0.00604998	62	MEK1(MAP2K1), BAF250A, SRA1, PI3K cat class IA, AP-2C, GRP78, CYP1B1, MEA, JunB, NCOA3 (pCIP/SRC3), REXO4, XBP1, H-Ras, SET, c-Jun, BRG1, SAFB2, ADA, MGMT, RXRA, CAD, DDX54, HDAC4, SOS, SMAD4, PIAS1, p300, RNPC4, NCOA2 (GRIP1/TIF2), HEXIM1, MTA3, Adenylate cyclase type IX, MTA2, ARID4A, Adenylate cyclase type VII, CDK7, CDK2, RBB2, GSK3 beta, MSH2, Adenylate cyclase type VIII, G-protein alpha-s, …		0.00294875	0.016269	62	MEK1(MAP2K1), BAF250A, SRA1, PI3K cat class IA, ZNF217, AP-2C, GRP78, CYP1B1, GRB2, MEA, LMO4, c-Fos, JunB, NCOA3 (pCIP/SRC3), REXO4, XBP1, NCOA6 (TRBP), H-Ras, SET, c-Jun, SAFB2, ADA, MGMT, RXRA, CAD, DDX54, HDAC4, SOS, SMAD4, PIAS1, p300, RIP140, NCOA2 (GRIP1/TIF2), HEXIM1, MTA3, Adenylate cyclase type IX, Adenylate cyclase type VII, CDK7, CDK2, RBB2, GSK3 beta, MSH2, Adenylate cyclase type VII…		0.0156001	0.0661583	53	MEK1(MAP2K1), SRA1, PI3K cat class IA, AP-2C, GRP78, NCOA4 (ARA70), NF-kB1 (p105), MEA, LMO4, c-Fos, NF-kB1 (p50), JunB, NCOA3 (pCIP/SRC3), IRS-1, REXO4, XBP1, NCOA6 (TRBP), H-Ras, BRG1, ADA, MGMT, RXRA, CAD, DDX54, HDAC4, SMAD4, PIAS1, PAK1, p21, RNPC4, HEXIM1, MTA3, Adenylate cyclase type IX, CDK7, CDK2, RBB2, PI3K cat class IA (p110-alpha), GSK3 beta, Adenylate cyclase type VIII, Zac1, KCRB, L…		0.0348437	0.0973655	58	MEK1(MAP2K1), SRA1, LBC, PI3K cat class IA, AP-2C, GRP78, NCOA4 (ARA70), NF-kB1 (p105), MEA, LMO4, c-Fos, NF-kB1 (p50), JunB, Adrenomedullin, NCOA3 (pCIP/SRC3), IRS-1, REXO4, XBP1, NCOA6 (TRBP), SET, c-Jun, BRG1, ADA, MGMT, RXRA, JAB1, RBM9, CAD, DDX54, HDAC4, SMAD4, PIAS1, p21, HEXIM1, MTA3, Adenylate cyclase type IX, MTA2, CDK7, RBB2, NRIF3, PI3K cat class IA (p110-alpha), GSK3 beta, Adenylate …
	General
	Date	2014-09-05
	Server	portal.genego.com
	Version	6.19.65960
	Workflow Settings
	Type	Enrichment analysis
	Signals	both
	Active Data
Name		Size	Threshold	0
	K562 (BSP vs DMSO)	2770	P-value	0.01
	K562 (JQ1 vs DMSO)	3132
	KASUMI-1 (BSP vs DMSO)	3572
	KASUMI-1 (JQ1 vs DMSO)	4278
	MV4;11 (BSP vs DMSO)	3751
	MV4;11 (JQ1 vs DMSO)	4158
	OCI-AML3 (BSP vs DMSO)	3697
	OCI-AML3 (JQ1 vs DMSO)	4283
